# Supplementary material for: The Caenorhabditis globin gene family reveals extensive nematode-specific radiation and diversification
Source: BMC Evol Biol. 2008 Oct 9;8:279. doi: 10.1186/1471-2148-8-279 (PMC2576238; doi:10.1186/1471-2148-8-279)
Supplement: Additional file 3 — Similarity matrix of all 33 C. elegans globins based on the alignment provided in Additional file 2. [file 1471-2148-8-279-S3.xls]

## Sheet: globin identities
	ZK637.13	C18C4.1	R90.5	C26C6.7	F35B12.8	C18C4.9	Y75B7AL.1	T06A1.3	Y58A7A.6	Y57G7A.9	Y22D7AR.5	Y17G7B.6	Y15E3A.2	T22C1.2	F56C4.3	C36E8.2	W01C9.5	F49E2.4	R11H6.3	F46C8.7	C29F5.7	C09H10.8	C06E4.7	R102.9	F52A8.4	F19H6.2	C52A11.2	C28F5.2	R13A1.8	C06H2.5	R01E6.6	C23H5.2	F21A3.6
ZK637.13	1
C18C4.1	0.08	1
R90.5	0.1	0.11	1
C26C6.7	0.06	0.09	0.24	1
F35B12.8	0.12	0.12	0.09	0.13	1
C18C4.9	0.1	0.12	0.14	0.26	0.13	1
Y75B7AL.1	0.12	0.08	0.12	0.15	0.17	0.13	1
T06A1.3	0.08	0.12	0.11	0.11	0.09	0.11	0.12	1
Y58A7A.6	0.07	0.11	0.15	0.09	0.11	0.1	0.08	0.14	1
Y57G7A.9	0.1	0.08	0.1	0.16	0.12	0.16	0.14	0.09	0.09	1
Y22D7AR.5	0.1	0.11	0.12	0.13	0.18	0.15	0.15	0.12	0.12	0.13	1
Y17G7B.6	0.11	0.1	0.17	0.18	0.12	0.18	0.15	0.11	0.09	0.13	0.16	1
Y15E3A.2	0.08	0.12	0.15	0.17	0.12	0.11	0.1	0.06	0.08	0.13	0.11	0.17	1
T22C1.2	0.07	0.07	0.2	0.19	0.08	0.2	0.12	0.08	0.12	0.14	0.12	0.17	0.16	1
F56C4.3	0.11	0.07	0.14	0.19	0.14	0.16	0.12	0.13	0.14	0.13	0.34	0.15	0.09	0.1	1
C36E8.2	0.1	0.09	0.13	0.11	0.14	0.14	0.11	0.07	0.12	0.12	0.1	0.19	0.11	0.19	0.1	1
W01C9.5	0.09	0.12	0.2	0.21	0.13	0.23	0.14	0.1	0.1	0.15	0.15	0.25	0.14	0.21	0.15	0.19	1
F49E2.4	0.08	0.1	0.1	0.13	0.14	0.12	0.15	0.07	0.06	0.09	0.16	0.11	0.07	0.1	0.14	0.11	0.13	1
R11H6.3	0.07	0.09	0.18	0.16	0.11	0.13	0.13	0.09	0.1	0.11	0.11	0.23	0.23	0.22	0.13	0.12	0.19	0.12	1
F46C8.7	0.1	0.11	0.18	0.18	0.13	0.15	0.1	0.12	0.1	0.15	0.13	0.24	0.15	0.17	0.13	0.1	0.22	0.13	0.25	1
C29F5.7	0.08	0.09	0.15	0.1	0.12	0.14	0.14	0.08	0.13	0.17	0.15	0.14	0.07	0.17	0.13	0.14	0.17	0.1	0.13	0.13	1
C09H10.8	0.06	0.08	0.09	0.09	0.11	0.08	0.11	0.09	0.07	0.12	0.11	0.1	0.09	0.08	0.11	0.1	0.1	0.08	0.07	0.08	0.11	1
C06E4.7	0.07	0.08	0.12	0.13	0.14	0.12	0.16	0.13	0.11	0.13	0.13	0.13	0.09	0.1	0.11	0.13	0.13	0.15	0.11	0.1	0.12	0.13	1
R102.9	0.08	0.1	0.09	0.15	0.11	0.15	0.17	0.1	0.08	0.11	0.13	0.1	0.06	0.15	0.14	0.14	0.13	0.34	0.11	0.1	0.14	0.09	0.15	1
F52A8.4	0.14	0.12	0.14	0.12	0.14	0.18	0.1	0.11	0.1	0.15	0.18	0.15	0.12	0.16	0.21	0.14	0.17	0.15	0.12	0.14	0.17	0.09	0.12	0.15	1
F19H6.2	0.12	0.13	0.17	0.21	0.17	0.22	0.15	0.15	0.16	0.12	0.22	0.22	0.14	0.2	0.21	0.19	0.21	0.15	0.16	0.21	0.19	0.11	0.17	0.16	0.23	1
C52A11.2	0.1	0.1	0.06	0.1	0.13	0.13	0.1	0.11	0.08	0.12	0.12	0.11	0.07	0.09	0.1	0.1	0.09	0.13	0.1	0.13	0.11	0.07	0.1	0.16	0.14	0.16	1
C28F5.2	0.1	0.09	0.2	0.16	0.13	0.18	0.17	0.14	0.1	0.11	0.17	0.26	0.13	0.2	0.15	0.14	0.27	0.15	0.21	0.24	0.16	0.08	0.12	0.16	0.14	0.24	0.13	1
R13A1.8	0.12	0.14	0.12	0.12	0.11	0.14	0.11	0.11	0.09	0.11	0.11	0.14	0.12	0.11	0.16	0.09	0.15	0.14	0.12	0.13	0.09	0.08	0.09	0.1	0.15	0.15	0.11	0.14	1
C06H2.5	0.06	0.1	0.22	0.15	0.13	0.18	0.14	0.13	0.11	0.11	0.17	0.2	0.16	0.19	0.1	0.16	0.22	0.12	0.17	0.2	0.17	0.08	0.09	0.12	0.15	0.16	0.1	0.23	0.1	1
R01E6.6	0.12	0.07	0.13	0.09	0.11	0.16	0.09	0.04	0.08	0.12	0.13	0.12	0.1	0.12	0.1	0.35	0.14	0.1	0.15	0.09	0.12	0.11	0.14	0.08	0.15	0.16	0.07	0.08	0.1	0.12	1
C23H5.2	0.11	0.12	0.11	0.11	0.12	0.14	0.1	0.11	0.13	0.13	0.3	0.15	0.13	0.15	0.34	0.1	0.17	0.11	0.15	0.14	0.12	0.07	0.13	0.11	0.23	0.21	0.12	0.15	0.14	0.14	0.11	1
F21A3.6	0.08	0.13	0.13	0.12	0.1	0.11	0.08	0.11	0.07	0.09	0.15	0.15	0.15	0.17	0.09	0.11	0.18	0.11	0.14	0.14	0.11	0.07	0.11	0.09	0.1	0.19	0.08	0.15	0.12	0.15	0.09	0.14	1
